# Supplementary material for: Beauveria bassiana Xylanase: Characterization and Wastepaper Deinking Potential of a Novel Glycosyl Hydrolase from an Endophytic Fungal Entomopathogen
Source: J Fungi (Basel). 2021 Aug 18;7(8):668. doi: 10.3390/jof7080668 (PMC8398892; doi:10.3390/jof7080668)
Supplement: Supplementary file 1 [file jof-07-00668-s001.zip]

Archive with 1 entries (1 files):
- jof-1336800-supplementary.pdf
